# Supplementary material for: Antibiofilm and Antimicrobial Potentials of Novel Synthesized Sulfur Camphor Derivatives
Source: Int J Mol Sci. 2024 Oct 10;25(20):10895. doi: 10.3390/ijms252010895 (PMC11507198; doi:10.3390/ijms252010895)
Supplement: Supplementary file 1 [file ijms-25-10895-s001.zip]

Archive with 1 entries (1 files):
- ijms-3157581-supplementary.pdf
